# Supplementary material for: Impact of Different Diagnostic Procedures on Diagnosis, Therapy, and Outcome in Horses with Headshaking: Recommendations for Fast-Track Advanced Diagnostic and Therapeutic Protocols
Source: Animals (Basel). 2022 Nov 13;12(22):3125. doi: 10.3390/ani12223125 (PMC9686903; doi:10.3390/ani12223125)
Supplement: Supplementary file 1 [file animals-12-03125-s001.zip]

Archive with 1 entries (1 files):
- animals-1971575-supplementary.pdf
